# Supplementary material for: Pharmacy Customers’ Attitudes Towards Expanded Pharmacy Services in Croatia
Source: Pharmacy (Basel). 2024 Dec 31;13(1):2. doi: 10.3390/pharmacy13010002 (PMC11755540; doi:10.3390/pharmacy13010002)
Supplement: Supplementary file 1 [file pharmacy-13-00002-s001.zip]

Archive with 1 entries (1 files):
- pharmacy-3367525-supplementary.pdf
